# Supplementary material for: Global Research Trends and Recent Advances in Medicinal Plant-Synthesized Nanoparticles for Cancer Treatment
Source: Plants (Basel). 2024 Oct 10;13(20):2836. doi: 10.3390/plants13202836 (PMC11511196; doi:10.3390/plants13202836)
Supplement: Supplementary file 1 [file plants-13-02836-s001.zip]

Archive with 1 entries (1 files):
- plants-3210238-supplementary.pdf
